# Supplementary material for: Influence of academic stress and school bullying on self-harm behaviors among Chinese middle school students: The mediation effect of depression and anxiety
Source: Front Public Health. 2023 Jan 6;10:1049051. doi: 10.3389/fpubh.2022.1049051 (PMC9853286; doi:10.3389/fpubh.2022.1049051)
Supplement: Supplementary file 1 [file Table_1.XLSX]

## Sheet: date
gender	grade	age	family structure	strss1	smoke	drink	classmaterelations	famillyrelations	bully	GAD	PHQ	NSSI	suicideattempt
1	3	14	1	1	1	1	2	2	0	0	0	0	0
1	3	14	1	1	0	1	1	1	0	21	9	0	0
1	3	14	1	1	0	1	2	2	1	21	27	1	1
1	3	14	1	1	0	1	3	1	1	0	0	0	1
1	2	14	1	1	0	1	1	1	1	0	0	0	0
1	1	12	2	1	1	1	3	3	1	14	0	0	0
1	3	15	1	1	0	0	3	3	0	1	4	0	0
1	3	15	1	1	0	0	3	3	0	0	0	0	0
1	3	15	2	1	0	0	3	3	0	0	0	0	0
1	3	15	2	1	0	0	2	2	0	12	18	0	0
1	2	15	1	1	0	0	2	2	0	4	4	0	0
1	2	15	1	1	0	0	3	3	0	10	0	0	0
1	2	15	1	1	0	0	3	3	1	4	6	0	0
1	3	14	2	1	0	0	3	3	0	0	0	0	0
1	3	14	1	1	0	0	2	3	1	1	3	0	0
1	3	14	1	1	0	0	3	2	0	0	0	0	0
1	3	14	1	1	0	0	3	3	0	0	4	0	0
1	3	14	1	1	0	0	3	3	0	9	11	0	0
1	3	14	1	1	0	0	3	3	0	9	6	0	0
1	3	14	1	1	0	0	3	3	0	0	0	0	0
1	3	14	1	1	0	0	3	2	0	5	2	0	0
1	3	14	1	1	0	0	3	3	0	5	6	1	0
1	3	14	1	1	0	0	2	3	0	0	1	0	0
1	3	14	1	1	0	0	3	1	0	1	7	1	0
1	3	14	1	1	0	0	3	3	0	0	0	0	0
1	3	14	1	1	0	0	3	3	0	0	0	0	0
1	3	14	1	1	0	0	2	2	0	6	8	0	0
1	3	14	1	1	0	0	2	2	1	3	0	0	0
1	3	14	1	1	0	0	3	1	0	0	6	0	0
1	3	14	1	1	0	0	3	3	0	0	0	0	0
1	3	14	1	1	0	0	2	2	1	0	0	0	0
1	3	14	1	1	0	0	3	3	0	3	2	0	0
1	3	14	1	1	1	0	2	2	0	0	1	0	0
1	3	14	1	1	0	0	2	3	0	0	0	0	0
1	3	14	1	1	0	0	2	1	0	0	0	0	0
1	3	14	1	1	0	0	3	3	0	3	3	0	0
1	3	14	1	1	0	0	3	3	0	5	3	0	0
1	3	14	1	1	0	0	3	3	0	12	14	0	1
1	3	14	1	1	0	0	3	3	0	8	5	0	0
1	3	14	1	1	0	0	3	3	0	0	0	0	0
1	3	14	1	1	0	0	3	3	0	5	4	0	0
1	3	14	1	1	0	0	3	3	0	1	9	0	0
1	3	14	1	1	0	0	3	3	1	6	4	0	0
1	3	14	1	1	0	0	3	3	0	0	1	0	0
1	3	14	1	1	0	0	3	3	0	2	5	0	0
1	3	14	1	1	0	0	3	3	0	0	0	0	0
1	3	14	1	1	0	0	3	3	0	0	0	0	0
1	3	14	1	1	0	0	3	3	0	3	6	0	0
1	3	14	1	1	0	0	3	3	0	0	0	0	0
1	3	14	1	1	0	0	3	3	1	0	0	0	0
1	3	14	1	1	0	0	3	3	1	0	0	0	0
1	3	14	1	1	0	0	2	3	0	2	0	0	0
1	3	14	1	1	0	0	3	3	1	5	3	0	0
1	3	14	1	1	0	0	3	3	0	0	1	0	0
1	3	14	1	1	0	0	3	3	0	4	2	0	0
1	3	14	1	1	0	0	3	3	1	12	12	0	0
1	3	14	1	1	0	0	3	3	0	0	0	0	0
1	3	14	1	1	0	0	3	2	1	0	0	1	1
1	3	14	1	1	0	0	2	3	0	9	0	0	1
1	3	14	1	1	0	0	3	3	0	0	0	0	0
1	3	14	1	1	0	0	3	3	0	1	2	1	0
1	3	14	1	1	0	0	3	3	0	1	0	0	0
1	3	14	1	1	0	0	3	3	0	7	9	0	0
1	3	14	1	1	0	0	3	2	0	4	9	0	0
1	3	14	1	1	0	0	2	2	1	1	6	0	0
1	3	14	1	1	0	0	2	2	0	0	0	0	0
1	3	14	1	1	0	0	2	2	1	0	0	0	0
1	3	14	1	1	0	0	3	3	0	0	0	0	0
1	3	14	2	1	0	0	3	3	1	1	2	0	0
1	3	14	2	1	0	0	2	2	0	1	1	0	0
1	3	14	1	1	0	0	3	3	0	0	0	0	0
1	3	14	1	1	0	0	3	3	0	0	0	0	0
1	3	14	1	1	0	0	3	3	1	0	0	0	0
1	2	14	1	1	0	0	2	3	1	1	0	0	0
1	2	14	1	1	0	0	3	3	0	1	0	0	0
1	2	14	2	1	0	0	3	3	0	0	0	0	0
1	2	14	1	1	0	0	3	3	0	0	3	0	0
1	2	14	1	1	0	0	3	3	0	2	1	0	0
1	2	14	1	1	0	0	3	1	0	0	0	0	0
1	2	14	1	1	0	0	3	3	0	0	0	0	0
1	2	14	1	1	0	0	3	3	0	0	0	0	0
1	2	14	1	1	0	0	3	3	1	2	3	0	0
1	2	14	1	1	0	0	2	3	0	6	7	0	0
1	2	14	1	1	0	0	3	3	0	1	4	0	0
1	2	14	2	1	0	0	2	3	0	0	0	0	0
1	2	14	1	1	0	0	2	2	0	3	8	0	0
1	2	14	2	1	0	0	3	3	0	0	0	0	0
1	2	14	2	1	0	0	2	3	0	2	5	0	0
1	2	14	1	1	0	0	3	3	1	0	0	0	0
1	2	14	1	1	0	0	3	3	0	4	2	0	0
1	2	14	1	1	0	0	3	3	0	0	0	0	0
1	2	14	1	1	0	0	2	2	0	4	1	0	0
1	2	14	1	1	0	0	3	3	0	0	0	0	0
1	2	14	1	1	0	0	3	3	0	0	0	0	0
1	2	14	1	1	0	0	3	3	0	4	5	0	0
1	2	14	1	1	0	0	2	3	0	4	0	0	0
1	2	14	1	1	1	0	3	1	1	5	6	0	0
1	2	14	1	1	0	0	3	3	0	0	0	0	0
1	2	14	1	1	0	0	2	1	1	8	10	1	0
1	2	14	1	1	0	0	3	3	0	3	5	1	0
1	2	14	1	1	0	0	2	2	0	0	3	0	0
1	2	14	2	1	1	0	3	3	0	0	9	0	1
1	2	14	2	1	0	0	2	2	0	4	14	0	0
1	2	14	1	1	0	0	3	3	0	3	0	0	0
1	2	14	1	1	0	0	3	3	0	0	0	0	0
1	2	14	1	1	0	0	3	3	0	0	0	0	0
1	2	14	1	1	0	0	3	3	0	5	3	0	0
1	2	14	1	1	0	0	2	1	0	11	17	0	0
1	1	14	1	1	0	0	3	2	0	0	0	0	0
1	1	14	1	1	0	0	3	3	0	0	2	0	0
1	1	14	1	1	0	0	3	3	0	2	6	0	1
1	1	14	1	1	0	0	3	3	0	7	9	0	1
1	1	14	1	1	0	0	2	2	0	0	0	0	0
1	1	14	2	1	0	0	3	3	0	0	0	0	0
1	3	13	1	1	0	0	3	3	0	3	2	0	0
1	3	13	1	1	0	0	3	3	0	0	0	1	0
1	3	13	1	1	0	0	2	2	1	0	0	0	0
1	3	13	1	1	0	0	3	3	0	3	1	0	0
1	3	13	1	1	0	0	3	3	0	0	0	0	0
1	3	13	1	1	0	0	3	3	0	0	0	0	0
1	3	13	1	1	0	0	3	3	0	0	0	0	0
1	2	13	1	1	0	0	3	3	0	3	3	0	0
1	2	13	2	1	0	0	3	3	0	2	1	0	0
1	2	13	1	1	0	0	3	3	0	1	0	0	0
1	2	13	1	1	0	0	3	3	0	0	2	0	0
1	2	13	1	1	0	0	3	3	0	0	0	0	0
1	2	13	1	1	0	0	2	3	0	18	25	0	0
1	2	13	2	1	0	0	3	3	0	0	0	0	0
1	2	13	1	1	0	0	3	3	0	2	0	0	0
1	2	13	1	1	0	0	3	2	0	9	11	0	0
1	2	13	1	1	0	0	3	3	0	0	0	0	0
1	2	13	1	1	0	0	3	2	0	10	8	0	0
1	2	13	1	1	0	0	3	3	0	0	0	0	0
1	2	13	1	1	0	0	2	3	0	6	6	0	0
1	2	13	1	1	0	0	3	2	0	6	12	0	0
1	2	13	1	1	0	0	3	3	0	0	0	0	0
1	2	13	1	1	0	0	3	3	0	0	0	0	0
1	2	13	1	1	0	0	3	2	0	5	5	0	0
1	2	13	1	1	0	0	2	3	0	10	13	0	0
1	2	13	1	1	0	0	2	3	0	0	0	0	0
1	2	13	1	1	0	0	2	2	0	7	9	0	0
1	2	13	1	1	0	0	3	3	0	6	6	0	0
1	2	13	1	1	0	0	3	2	0	2	1	0	0
1	2	13	1	1	0	0	2	2	0	0	0	0	0
1	2	13	1	1	0	0	3	3	1	0	3	1	1
1	2	13	1	1	0	0	2	2	0	0	0	0	0
1	2	13	1	1	0	0	3	3	0	0	0	0	0
1	2	13	1	1	0	0	3	3	1	5	14	0	1
1	2	13	1	1	0	0	3	3	0	4	4	0	0
1	2	13	1	1	0	0	3	3	0	0	0	0	0
1	2	13	1	1	0	0	3	3	1	0	0	0	0
1	2	13	2	1	0	0	3	3	0	0	0	0	0
1	2	13	1	1	0	0	3	3	0	0	0	0	0
1	2	13	1	1	0	0	3	3	0	0	0	0	0
1	2	13	1	1	0	0	3	3	1	0	0	0	0
1	2	13	1	1	0	0	3	3	1	0	0	0	0
1	2	13	1	1	0	0	3	3	1	0	0	0	0
1	2	13	2	1	0	0	3	3	0	0	3	1	0
1	2	13	1	1	0	0	3	3	0	2	2	0	0
1	2	13	2	1	0	0	2	2	0	2	0	0	0
1	2	13	1	1	0	0	3	3	1	0	0	0	0
1	2	13	1	1	0	0	3	3	0	0	0	0	0
1	2	13	1	1	0	0	3	3	0	0	10	0	0
1	2	13	1	1	0	0	3	3	0	0	0	0	0
1	2	13	2	1	0	0	3	3	0	1	1	0	0
1	2	13	1	1	0	0	3	3	0	0	0	0	0
1	2	13	1	1	0	0	3	3	0	10	4	0	0
1	1	13	2	1	0	0	3	2	0	4	6	0	1
1	1	13	1	1	0	0	2	3	0	0	0	0	0
1	1	13	1	1	0	0	3	3	0	0	0	0	0
1	1	13	1	1	0	0	3	2	0	0	0	0	0
1	1	13	2	1	0	0	3	2	0	0	0	0	0
1	1	13	1	1	0	0	2	3	1	3	1	0	0
1	1	13	1	1	0	0	3	3	0	0	0	0	0
1	1	13	1	1	0	0	2	3	0	3	2	0	0
1	1	13	1	1	0	0	2	3	0	0	2	0	0
1	1	13	1	1	1	0	2	2	0	10	8	0	0
1	1	13	1	1	0	0	3	3	0	5	3	0	0
1	1	13	2	1	0	0	3	3	0	1	2	0	0
1	1	13	1	1	0	0	3	3	1	5	9	0	0
1	1	13	1	1	0	0	2	1	0	1	8	0	0
1	1	13	1	1	0	0	3	3	0	0	1	0	0
1	1	13	1	1	0	0	3	3	0	0	0	0	0
1	1	13	1	1	0	0	3	3	0	0	0	0	0
1	1	13	1	1	0	0	3	3	0	0	0	0	0
1	1	13	1	1	0	0	3	3	1	7	4	0	0
1	1	13	1	1	0	0	1	2	1	4	0	0	0
1	1	13	1	1	0	0	3	3	0	0	3	0	0
1	1	13	1	1	0	0	3	3	0	0	0	0	0
1	1	13	1	1	0	0	3	3	0	0	0	0	0
1	1	13	1	1	0	0	3	2	0	0	0	0	0
1	1	13	1	1	0	0	3	3	0	1	1	0	0
1	1	13	1	1	0	0	3	3	0	0	0	0	0
1	1	13	1	1	0	0	3	3	0	1	1	0	0
1	1	13	1	1	0	0	2	2	0	16	11	0	0
1	1	13	1	1	0	0	3	3	0	0	0	0	0
1	1	13	1	1	0	0	3	2	0	0	0	0	0
1	1	13	1	1	0	0	3	3	0	4	0	0	0
1	1	13	1	1	0	0	2	2	0	0	0	0	0
1	1	13	2	1	0	0	3	3	0	0	1	0	0
1	1	13	1	1	0	0	3	3	0	0	0	0	0
1	1	13	1	1	0	0	3	3	0	0	0	0	0
1	1	13	1	1	0	0	2	2	0	2	5	0	0
1	1	12	1	1	0	0	3	3	1	1	0	0	0
1	1	12	1	1	0	0	3	3	0	5	6	0	0
1	1	12	1	1	0	0	2	3	0	2	0	0	0
1	1	12	1	1	0	0	2	2	0	7	9	1	0
1	1	12	1	1	0	0	3	3	0	0	0	0	0
1	1	12	1	1	0	0	2	3	0	0	0	0	0
1	1	12	1	1	0	0	3	3	0	0	0	0	0
1	1	12	1	1	0	0	3	3	0	0	3	0	0
1	1	12	1	1	0	0	2	2	0	2	2	0	0
1	1	12	1	1	0	0	3	3	0	2	2	0	0
1	1	12	1	1	0	0	3	3	0	0	1	0	0
1	1	12	2	1	0	0	3	2	0	5	7	0	0
1	1	12	1	1	0	0	3	3	0	0	1	0	0
1	1	12	2	1	0	0	2	3	0	1	1	0	0
1	1	12	2	1	0	0	2	2	0	0	0	0	0
1	1	12	1	1	0	0	3	3	0	2	0	0	0
1	1	12	1	1	0	0	3	3	0	2	1	0	0
2	3	14	1	1	0	1	3	3	0	6	6	0	0
2	3	14	1	1	0	1	2	2	0	17	20	0	0
2	3	14	1	1	0	1	3	3	1	20	23	0	0
2	3	14	1	1	0	1	2	2	1	4	8	0	0
2	2	14	1	1	0	1	2	2	0	0	0	0	0
2	1	14	1	1	0	1	3	2	1	2	0	1	0
2	2	13	1	1	0	1	2	2	1	21	18	1	0
2	2	13	1	1	1	1	2	1	1	17	20	1	0
2	1	13	2	1	1	1	3	1	0	11	19	1	0
2	3	16	1	1	0	0	3	3	0	2	0	0	0
2	3	15	1	1	0	0	3	3	0	0	0	0	0
2	3	14	1	1	0	0	2	3	0	0	0	0	0
2	3	14	1	1	0	0	3	3	0	0	0	0	0
2	3	14	1	1	0	0	3	3	0	0	1	0	0
2	3	14	1	1	0	0	3	3	1	2	3	0	0
2	3	14	1	1	0	0	3	3	0	2	1	0	0
2	3	14	1	1	0	0	3	3	0	0	0	0	0
2	3	14	1	1	0	0	2	2	0	2	6	0	0
2	3	14	1	1	0	0	1	1	1	13	20	1	1
2	3	14	2	1	0	0	3	3	0	2	4	0	0
2	3	14	1	1	0	0	2	2	0	0	1	0	0
2	3	14	1	1	0	0	2	2	0	1	0	0	0
2	3	14	1	1	0	0	3	3	0	6	6	0	0
2	3	14	1	1	0	0	3	3	0	0	0	0	0
2	3	14	1	1	0	0	3	3	1	2	1	0	0
2	3	14	1	1	0	0	3	3	0	0	4	0	0
2	3	14	1	1	0	0	3	3	0	0	0	0	0
2	3	14	1	1	0	0	3	3	0	0	0	0	0
2	3	14	1	1	0	0	2	3	0	11	13	0	0
2	3	14	1	1	0	0	3	3	0	1	0	0	0
2	3	14	1	1	0	0	3	3	0	0	0	0	0
2	3	14	1	1	0	0	3	3	0	0	0	0	0
2	3	14	1	1	0	0	3	2	0	1	0	0	0
2	3	14	1	1	0	0	2	3	0	7	9	0	1
2	3	14	1	1	0	0	3	3	0	3	2	0	0
2	3	14	1	1	0	0	2	2	0	0	3	0	0
2	3	14	1	1	0	0	3	3	0	4	4	0	0
2	3	14	1	1	0	0	2	2	0	13	13	0	1
2	3	14	1	1	0	0	3	3	0	0	3	0	0
2	3	14	1	1	1	0	3	1	0	0	0	0	0
2	3	14	1	1	0	0	3	3	1	0	0	0	0
2	3	14	1	1	0	0	3	3	0	0	0	0	0
2	3	14	2	1	0	0	2	2	0	7	4	0	0
2	3	14	1	1	0	0	3	2	0	8	15	0	0
2	3	14	1	1	0	0	3	2	0	14	9	0	0
2	3	14	1	1	0	0	3	3	0	0	0	0	0
2	3	14	1	1	0	0	3	3	0	0	0	0	0
2	3	14	1	1	0	0	2	3	0	6	4	0	0
2	3	14	1	1	0	0	2	2	0	14	14	0	1
2	3	14	1	1	0	0	2	3	0	0	1	0	0
2	3	14	1	1	0	0	2	3	0	1	7	0	0
2	3	14	1	1	0	0	3	2	0	21	27	0	1
2	3	14	1	1	0	0	2	2	0	17	19	0	1
2	3	14	2	1	0	0	2	1	0	8	10	0	0
2	3	14	1	1	0	0	3	3	0	0	27	0	0
2	3	14	1	1	0	0	3	3	0	9	3	0	0
2	3	14	1	1	0	0	2	2	0	7	8	0	0
2	3	14	1	1	0	0	3	3	0	2	1	0	0
2	3	14	1	1	0	0	3	3	0	1	0	0	0
2	3	14	1	1	0	0	3	3	0	2	2	0	0
2	3	14	1	1	0	0	1	3	0	5	7	0	0
2	3	14	1	1	0	0	3	3	1	3	7	0	0
2	3	14	1	1	0	0	3	3	0	0	0	0	0
2	3	14	1	1	0	0	3	3	0	2	2	0	0
2	3	14	2	1	0	0	2	3	1	2	5	0	0
2	3	14	1	1	0	0	3	3	0	3	1	0	0
2	3	14	1	1	0	0	2	3	1	0	0	0	0
2	3	14	1	1	0	0	3	3	0	3	3	0	0
2	3	14	1	1	0	0	3	3	1	0	0	0	0
2	3	14	1	1	0	0	3	3	0	7	8	0	0
2	3	14	1	1	0	0	2	3	0	0	0	0	0
2	3	14	1	1	0	0	2	3	0	18	23	1	1
2	3	14	1	1	0	0	3	3	0	0	0	0	0
2	3	14	1	1	0	0	3	2	0	1	1	0	0
2	3	14	1	1	0	0	3	3	0	0	0	0	0
2	3	14	1	1	0	0	3	3	0	0	0	0	0
2	3	14	1	1	0	0	2	2	0	14	17	0	1
2	3	14	1	1	1	0	2	2	1	4	3	0	0
2	3	14	1	1	0	0	3	3	0	0	2	0	0
2	3	14	2	1	0	0	3	3	0	0	0	0	0
2	3	14	1	1	0	0	2	2	1	15	21	0	0
2	3	14	1	1	0	0	3	3	0	3	2	0	0
2	3	14	1	1	0	0	3	3	0	1	1	0	0
2	3	14	1	1	0	0	3	3	0	0	0	0	0
2	3	14	1	1	0	0	3	3	0	2	2	0	0
2	3	14	1	1	0	0	3	2	1	0	0	0	0
2	3	14	1	1	0	0	3	3	0	1	3	0	0
2	3	14	1	1	0	0	3	3	0	4	9	0	0
2	3	14	1	1	0	0	3	3	0	0	0	0	0
2	2	14	1	1	0	0	3	3	0	4	4	0	0
2	2	14	1	1	0	0	3	3	0	1	0	0	0
2	2	14	1	1	0	0	3	3	0	0	1	0	0
2	2	14	1	1	0	0	2	3	0	1	7	0	0
2	2	14	1	1	0	0	2	1	0	2	6	0	0
2	2	14	1	1	0	0	2	3	0	1	0	0	0
2	2	14	1	1	0	0	3	3	0	1	0	0	0
2	2	14	1	1	0	0	3	3	1	4	11	1	0
2	2	14	1	1	0	0	2	2	0	9	9	0	0
2	2	14	1	1	0	0	3	3	0	1	1	0	0
2	2	14	1	1	0	0	3	3	0	2	3	0	0
2	2	14	1	1	0	0	2	3	0	0	1	0	0
2	2	14	1	1	0	0	3	3	0	1	0	0	0
2	2	14	1	1	0	0	3	3	0	5	2	0	0
2	2	14	1	1	0	0	3	3	0	0	0	0	0
2	2	14	1	1	0	0	3	2	0	0	0	0	0
2	2	14	1	1	0	0	3	3	0	3	4	0	0
2	2	14	1	1	0	0	1	2	1	6	10	1	0
2	2	14	1	1	0	0	1	3	0	21	17	1	0
2	2	14	1	1	0	0	2	3	1	1	0	0	0
2	2	14	1	1	0	0	3	2	0	7	7	0	1
2	2	14	1	1	0	0	2	3	0	14	9	0	1
2	2	14	1	1	0	0	3	3	0	0	2	0	0
2	2	14	1	1	0	0	3	3	0	0	0	0	0
2	2	14	1	1	0	0	2	2	0	3	6	0	0
2	2	14	1	1	0	0	3	3	0	0	0	0	0
2	2	14	1	1	0	0	2	1	1	6	6	0	0
2	2	14	1	1	0	0	3	3	0	1	0	0	0
2	2	14	1	1	0	0	3	3	0	3	2	0	0
2	2	14	1	1	0	0	3	3	0	7	6	0	0
2	2	14	2	1	0	0	3	3	0	7	9	0	0
2	2	14	2	1	0	0	3	2	1	9	9	0	0
2	2	14	1	1	0	0	3	3	0	0	0	0	0
2	2	14	1	1	0	0	2	2	0	0	0	0	0
2	1	14	1	1	0	0	3	3	0	0	3	0	0
2	1	14	1	1	0	0	3	2	1	7	5	0	0
2	1	14	1	1	0	0	3	2	0	0	3	0	0
2	1	13	1	1	0	0	3	3	0	1	3	0	0
2	1	13	1	1	0	0	3	3	1	0	0	0	0
2	3	13	1	1	0	0	3	3	0	1	2	0	0
2	3	13	1	1	0	0	3	2	1	13	9	1	0
2	3	13	1	1	0	0	3	3	0	2	4	0	0
2	3	13	1	1	0	0	2	2	1	0	0	0	0
2	3	13	1	1	1	0	3	2	1	14	0	1	0
2	3	13	1	1	0	0	3	3	0	4	3	0	0
2	3	13	1	1	0	0	3	3	0	0	0	0	0
2	3	13	1	1	0	0	2	2	0	9	9	0	0
2	3	13	1	1	0	0	2	3	0	2	0	0	0
2	3	13	1	1	0	0	2	3	0	20	22	1	0
2	3	13	1	1	0	0	3	3	0	21	21	1	1
2	3	13	1	1	0	0	3	2	0	12	6	0	0
2	3	13	1	1	0	0	3	3	0	0	0	0	0
2	3	13	1	1	0	0	3	3	0	5	7	0	0
2	3	13	1	1	0	0	2	3	0	0	0	0	0
2	2	13	1	1	0	0	3	1	0	2	13	0	0
2	2	13	1	1	0	0	3	2	0	0	1	0	0
2	2	13	1	1	0	0	3	3	0	0	0	0	0
2	2	13	1	1	0	0	2	3	0	0	0	0	0
2	2	13	1	1	0	0	3	3	0	8	13	0	0
2	2	13	1	1	0	0	2	3	0	3	5	0	0
2	2	13	1	1	0	0	3	3	0	5	3	0	0
2	2	13	1	1	0	0	2	3	1	1	0	0	0
2	2	13	1	1	0	0	3	3	0	1	1	0	0
2	2	13	1	1	0	0	3	3	0	0	0	0	0
2	2	13	1	1	0	0	2	3	0	0	0	0	0
2	2	13	1	1	0	0	2	3	0	0	2	0	0
2	2	13	1	1	0	0	2	3	0	3	4	0	0
2	2	13	1	1	0	0	2	2	0	17	11	0	0
2	2	13	1	1	0	0	3	3	0	5	2	0	0
2	2	13	1	1	0	0	3	3	0	5	8	0	0
2	2	13	1	1	0	0	3	3	0	21	14	0	0
2	2	13	1	1	0	0	2	2	1	1	4	0	0
2	2	13	1	1	0	0	3	2	0	0	4	0	0
2	2	13	1	1	0	0	3	3	0	2	4	0	0
2	2	13	2	1	0	0	3	2	0	5	7	0	0
2	2	13	1	1	0	0	3	2	0	0	0	0	0
2	2	13	1	1	0	0	3	2	0	2	6	0	0
2	2	13	1	1	0	0	2	3	0	0	0	0	0
2	2	13	2	1	0	0	3	3	0	4	7	0	0
2	2	13	1	1	0	0	2	3	0	2	3	0	0
2	2	13	1	1	0	0	3	3	0	5	7	0	0
2	2	13	1	1	0	0	3	1	0	21	27	0	1
2	2	13	1	1	0	0	2	3	0	0	0	0	0
2	2	13	1	1	0	0	3	2	0	0	0	0	0
2	2	13	1	1	0	0	2	3	0	0	5	0	0
2	2	13	1	1	0	0	3	3	0	0	0	0	0
2	2	13	1	1	0	0	2	3	0	3	5	0	0
2	2	13	1	1	0	0	1	3	1	2	2	0	0
2	2	13	1	1	0	0	3	3	0	0	1	0	0
2	2	13	1	1	0	0	2	2	0	0	8	0	0
2	2	13	1	1	0	0	2	3	1	18	20	0	1
2	2	13	1	1	1	0	2	1	1	4	8	1	1
2	2	13	1	1	0	0	3	3	0	1	0	0	0
2	2	13	1	1	0	0	3	3	0	2	2	0	0
2	2	13	1	1	0	0	3	3	0	3	1	0	0
2	2	13	1	1	0	0	3	3	0	0	0	0	0
2	2	13	1	1	0	0	3	2	0	6	1	0	0
2	2	13	1	1	0	0	3	2	0	4	1	0	0
2	2	13	2	1	0	0	2	2	0	18	18	0	0
2	2	13	1	1	0	0	3	3	0	10	5	0	0
2	2	13	1	1	0	0	3	3	0	1	0	0	0
2	2	13	1	1	0	0	3	3	0	0	0	0	0
2	2	13	1	1	0	0	3	2	0	1	5	0	0
2	2	13	1	1	0	0	2	3	1	1	2	0	0
2	2	13	1	1	0	0	3	3	0	0	0	0	0
2	2	13	1	1	0	0	3	3	0	0	0	0	0
2	1	13	2	1	0	0	3	3	0	0	0	0	0
2	1	13	1	1	0	0	3	3	0	0	0	0	0
2	1	13	1	1	0	0	3	3	0	4	8	0	0
2	1	13	1	1	0	0	3	3	0	2	7	0	0
2	1	13	1	1	0	0	1	1	0	13	16	0	0
2	1	13	1	1	0	0	3	3	0	3	4	0	0
2	1	13	1	1	0	0	3	2	0	11	9	0	0
2	1	13	1	1	0	0	3	3	0	4	2	0	0
2	1	13	1	1	0	0	3	2	0	1	3	0	0
2	1	13	1	1	0	0	3	3	0	1	1	0	0
2	1	13	1	1	0	0	3	3	0	0	0	0	0
2	1	13	1	1	0	0	2	3	0	2	1	0	0
2	1	13	1	1	0	0	3	3	0	0	0	0	0
2	1	13	1	1	0	0	3	3	0	7	14	0	1
2	1	13	1	1	0	0	2	3	0	2	4	0	0
2	1	13	1	1	0	0	2	3	0	1	0	0	0
2	1	13	1	1	0	0	3	3	0	0	0	0	0
2	1	13	1	1	0	0	3	3	0	5	2	0	0
2	1	13	1	1	0	0	3	3	0	0	3	0	0
2	1	13	1	1	0	0	3	3	1	7	3	0	0
2	1	13	2	1	0	0	2	3	0	5	5	0	0
2	1	13	1	1	0	0	3	3	0	6	6	0	0
2	1	13	1	1	0	0	2	2	0	4	5	0	0
2	1	13	1	1	0	0	3	3	0	0	0	0	0
2	1	13	1	1	0	0	3	3	0	5	4	0	1
2	1	13	1	1	0	0	2	1	0	7	5	0	0
2	1	13	1	1	1	0	2	1	0	0	0	0	0
2	1	13	1	1	0	0	3	3	0	0	0	0	0
2	1	13	2	1	0	0	3	3	0	5	6	0	0
2	1	13	1	1	0	0	3	3	0	0	0	0	0
2	1	13	1	1	0	0	3	3	0	0	0	0	0
2	1	13	1	1	0	0	3	1	0	7	10	0	0
2	1	13	1	1	0	0	3	3	0	2	1	0	0
2	1	13	1	1	0	0	3	3	0	0	1	0	0
2	1	13	1	1	0	0	2	2	0	3	8	1	0
2	1	13	1	1	0	0	3	3	0	7	12	0	0
2	1	13	1	1	0	0	2	3	0	4	4	0	0
2	1	13	1	1	0	0	2	2	0	2	4	0	0
2	1	13	1	1	0	0	2	3	0	5	8	0	0
2	1	13	1	1	0	0	2	3	1	0	1	0	0
2	1	13	1	1	0	0	3	3	0	10	19	0	0
2	1	13	1	1	0	0	3	3	0	1	1	0	0
2	1	13	1	1	0	0	1	2	1	4	0	0	0
2	1	13	1	1	0	0	3	3	0	0	0	0	0
2	1	13	1	1	0	0	3	3	0	4	2	0	0
2	1	13	1	1	0	0	2	2	0	1	16	0	0
2	1	12	1	1	0	0	3	3	0	5	9	0	0
2	1	12	2	1	0	0	3	1	1	18	22	1	0
2	1	12	2	1	0	0	3	3	0	0	0	0	0
2	1	12	1	1	0	0	3	3	0	7	4	0	0
2	1	12	1	1	0	0	3	3	0	0	0	0	0
2	1	12	1	1	0	0	2	3	0	7	7	1	0
2	1	12	1	1	0	0	3	3	0	0	0	0	0
2	1	12	1	1	0	0	3	3	0	0	0	0	0
2	1	12	1	1	1	0	3	3	0	2	1	0	0
2	1	12	1	1	0	0	3	3	0	1	1	0	0
2	1	12	1	1	0	0	3	3	0	0	1	0	0
2	1	12	1	1	0	0	3	2	0	5	6	0	1
2	1	12	1	1	0	0	3	1	0	4	6	0	0
2	1	12	1	1	0	0	2	3	0	6	3	0	0
2	1	12	1	1	0	0	3	2	0	17	17	0	1
2	1	12	1	1	0	0	3	3	0	0	1	0	0
2	1	12	1	1	0	0	2	2	1	7	12	0	0
2	1	12	1	1	0	0	2	2	0	6	8	0	0
2	1	12	1	1	0	0	3	3	0	0	0	0	0
2	1	12	1	1	0	0	3	3	0	1	5	0	0
2	1	12	1	1	0	0	2	2	0	16	20	1	1
2	1	12	1	1	0	0	3	3	0	1	1	0	0
2	1	12	1	1	0	0	3	3	0	0	0	1	0
2	1	12	1	1	0	0	3	2	0	15	14	0	0
2	1	12	1	1	0	0	2	2	0	0	7	0	0
2	1	12	1	1	0	0	3	3	0	1	0	0	0
1	3	14	1	2	0	1	3	3	1	7	2	0	0
1	3	14	1	2	0	1	2	3	0	5	8	0	0
1	3	14	2	2	1	1	3	3	0	6	4	0	0
1	2	14	1	2	0	1	3	3	0	0	0	0	0
1	2	14	1	2	0	1	3	3	0	0	0	0	0
1	2	14	1	2	0	1	2	3	0	1	3	0	0
1	2	14	1	2	0	1	3	3	0	0	2	0	0
1	2	13	1	2	0	1	3	3	0	0	0	0	0
1	1	13	1	2	0	1	2	2	0	10	4	0	0
1	1	13	1	2	0	1	3	1	1	9	7	1	1
1	1	13	1	2	0	1	2	2	0	0	0	0	0
1	1	13	1	2	0	1	3	3	0	3	7	0	0
1	1	13	1	2	0	1	3	3	0	5	7	1	0
1	1	12	1	2	0	1	3	3	0	5	1	0	0
1	1	12	2	2	0	1	2	2	0	7	9	0	0
1	1	12	1	2	0	1	3	3	0	0	2	0	0
1	3	16	1	2	0	0	3	3	0	0	0	0	0
1	3	16	1	2	0	0	3	3	0	0	0	0	0
1	3	15	1	2	0	0	3	3	0	0	1	0	0
1	3	15	1	2	0	0	3	2	0	1	2	0	0
1	3	15	1	2	0	0	3	1	0	4	6	0	0
1	3	15	1	2	0	0	3	3	0	3	0	0	0
1	3	15	1	2	0	0	2	2	0	0	0	0	0
1	3	15	1	2	0	0	3	2	0	1	0	0	0
1	3	15	1	2	0	0	3	3	0	0	1	0	0
1	2	15	1	2	1	0	3	3	0	4	2	0	0
1	2	15	1	2	1	0	3	3	0	0	0	0	0
1	2	15	1	2	0	0	2	2	0	1	1	0	0
1	2	15	1	2	0	0	3	3	0	0	0	0	0
1	2	15	1	2	0	0	3	3	0	0	0	0	0
1	2	15	1	2	0	0	3	3	0	0	0	0	0
1	1	14	1	2	0	0	2	2	0	3	4	0	0
1	3	14	1	2	0	0	3	3	0	3	1	0	0
1	3	14	1	2	0	0	3	3	0	0	0	0	0
1	3	14	1	2	0	0	3	2	1	3	12	0	0
1	3	14	1	2	0	0	3	2	1	3	10	0	0
1	3	14	1	2	0	0	3	3	0	1	5	0	0
1	3	14	1	2	0	0	2	3	1	8	5	0	0
1	3	14	1	2	0	0	3	3	0	1	2	0	0
1	3	14	1	2	0	0	3	3	0	10	7	0	0
1	3	14	1	2	0	0	3	3	0	0	0	0	0
1	3	14	1	2	0	0	3	3	0	0	1	0	0
1	3	14	1	2	0	0	3	3	0	0	0	0	0
1	3	14	1	2	0	0	3	3	0	0	0	0	0
1	3	14	1	2	0	0	3	3	0	0	0	0	0
1	3	14	2	2	0	0	3	3	0	0	0	1	0
1	3	14	1	2	0	0	3	3	0	0	2	0	0
1	3	14	1	2	0	0	3	3	0	0	0	0	0
1	3	14	1	2	0	0	3	2	1	0	5	0	0
1	3	14	1	2	0	0	2	3	1	14	18	0	0
1	3	14	1	2	0	0	3	2	1	0	0	0	0
1	3	14	1	2	0	0	3	3	0	0	0	0	0
1	3	14	1	2	0	0	3	3	0	0	0	0	0
1	3	14	2	2	0	0	3	3	0	0	0	0	0
1	3	14	1	2	0	0	3	3	0	0	0	0	0
1	3	14	1	2	0	0	3	3	0	11	9	0	0
1	3	14	1	2	0	0	2	3	0	5	5	0	0
1	3	14	1	2	0	0	3	3	0	0	0	0	0
1	3	14	1	2	0	0	3	3	0	0	0	0	0
1	3	14	2	2	0	0	3	2	0	0	0	0	0
1	3	14	1	2	0	0	3	3	0	0	0	0	0
1	3	14	2	2	1	0	3	3	0	1	0	0	0
1	3	14	1	2	0	0	3	2	0	2	4	0	0
1	3	14	1	2	0	0	2	3	0	1	2	0	0
1	3	14	1	2	0	0	3	3	0	7	6	0	0
1	3	14	1	2	0	0	3	3	0	0	0	0	0
1	3	14	1	2	0	0	3	3	0	0	0	0	0
1	3	14	1	2	0	0	3	3	0	0	0	0	0
1	3	14	1	2	0	0	3	3	0	0	0	0	0
1	3	14	1	2	0	0	3	3	0	0	0	0	0
1	3	14	1	2	0	0	3	3	0	2	7	0	0
1	3	14	1	2	0	0	3	2	0	0	0	0	0
1	3	14	1	2	0	0	3	3	0	1	2	0	0
1	3	14	1	2	0	0	3	3	0	0	0	0	0
1	3	14	1	2	0	0	2	3	0	1	0	1	0
1	3	14	1	2	0	0	3	3	0	0	0	0	0
1	3	14	1	2	0	0	3	3	0	0	0	0	0
1	3	14	2	2	0	0	3	2	0	0	0	0	0
1	3	14	1	2	0	0	3	2	0	0	0	0	0
1	3	14	1	2	0	0	3	2	0	0	0	0	0
1	3	14	1	2	0	0	3	3	0	0	0	0	0
1	3	14	1	2	0	0	2	3	0	6	3	0	0
1	3	14	1	2	0	0	3	3	0	0	0	0	0
1	3	14	1	2	0	0	3	3	0	0	0	0	0
1	3	14	1	2	0	0	3	3	0	0	0	0	0
1	3	14	1	2	0	0	3	2	0	0	3	0	0
1	3	14	1	2	0	0	3	3	0	5	10	0	1
1	3	14	1	2	0	0	3	3	0	0	0	0	0
1	3	14	1	2	0	0	3	3	0	0	0	0	0
1	3	14	1	2	0	0	3	3	0	5	0	0	0
1	3	14	1	2	0	0	3	3	0	0	0	0	0
1	3	14	1	2	0	0	3	3	0	0	3	0	0
1	3	14	1	2	0	0	3	3	0	15	9	1	0
1	3	14	1	2	0	0	3	3	0	0	1	0	0
1	3	14	1	2	0	0	3	3	0	0	0	0	0
1	3	14	1	2	0	0	3	3	0	0	0	0	0
1	3	14	1	2	0	0	3	3	0	0	0	0	0
1	3	14	2	2	0	0	3	3	0	0	0	0	0
1	3	14	1	2	0	0	2	2	0	0	3	0	0
1	3	14	1	2	0	0	3	3	0	0	0	0	0
1	3	14	2	2	0	0	2	2	0	0	0	0	0
1	3	14	1	2	0	0	3	3	0	1	0	0	0
1	3	14	1	2	0	0	3	3	0	11	1	0	0
1	3	14	1	2	0	0	2	2	0	0	0	1	0
1	2	14	1	2	0	0	3	3	0	1	1	0	0
1	2	14	1	2	0	0	3	3	0	0	0	0	0
1	2	14	1	2	0	0	3	3	0	0	0	0	0
1	2	14	1	2	0	0	3	3	0	1	0	0	0
1	2	14	1	2	0	0	3	3	0	0	0	0	0
1	2	14	1	2	0	0	3	3	0	3	0	0	0
1	2	14	1	2	0	0	3	2	0	2	3	0	0
1	2	14	1	2	0	0	3	3	0	4	4	0	0
1	2	14	1	2	0	0	2	2	0	3	7	0	0
1	2	14	1	2	0	0	3	3	0	0	0	0	0
1	2	14	1	2	0	0	3	3	0	3	1	0	0
1	2	14	1	2	0	0	3	3	0	1	1	0	0
1	2	14	1	2	0	0	3	3	0	0	0	0	0
1	2	14	1	2	0	0	3	3	0	0	0	0	0
1	2	14	1	2	0	0	3	3	0	0	0	0	0
1	2	14	1	2	0	0	3	3	0	0	0	0	0
1	2	14	1	2	0	0	3	2	0	2	2	0	0
1	2	14	1	2	0	0	3	3	0	0	0	0	0
1	2	14	1	2	0	0	3	3	0	1	2	0	0
1	2	14	1	2	0	0	3	2	0	6	8	1	0
1	2	14	1	2	0	0	3	2	0	2	3	0	0
1	2	14	1	2	0	0	2	3	0	0	0	0	0
1	2	14	1	2	0	0	3	3	0	0	0	0	0
1	2	14	1	2	0	0	3	3	0	0	4	0	0
1	2	14	1	2	0	0	3	3	0	0	0	0	0
1	2	14	1	2	0	0	3	3	0	0	0	0	0
1	2	14	1	2	0	0	3	3	0	0	0	0	0
1	2	14	1	2	0	0	3	3	0	0	0	0	0
1	2	14	1	2	0	0	3	3	0	2	1	0	0
1	2	14	1	2	0	0	3	3	0	0	3	0	0
1	2	14	1	2	0	0	3	3	0	0	0	0	0
1	2	14	1	2	0	0	3	3	0	0	0	0	0
1	2	14	1	2	0	0	2	2	1	7	9	0	0
1	2	14	1	2	0	0	3	3	0	0	0	0	0
1	2	14	1	2	0	0	3	3	0	0	0	0	0
1	2	14	1	2	0	0	3	3	0	0	1	0	0
1	2	14	1	2	0	0	3	3	0	0	0	0	0
1	2	14	1	2	0	0	2	3	0	0	0	0	0
1	2	14	1	2	0	0	3	3	1	0	0	0	0
1	2	14	1	2	0	0	3	3	0	0	0	0	0
1	2	14	1	2	0	0	3	3	0	0	0	0	0
1	2	14	1	2	0	0	3	3	0	0	0	0	0
1	2	14	1	2	0	0	3	2	0	2	0	0	0
1	2	14	1	2	0	0	3	3	0	0	0	0	0
1	2	14	1	2	0	0	3	3	0	0	0	0	0
1	2	14	1	2	0	0	3	3	0	0	0	0	0
1	2	14	1	2	1	0	3	1	0	6	10	0	0
1	2	14	1	2	0	0	3	3	0	0	4	0	0
1	2	14	1	2	0	0	3	2	0	0	0	0	0
1	2	14	1	2	0	0	3	3	0	2	1	0	0
1	2	14	1	2	0	0	3	2	0	5	3	0	0
1	2	14	1	2	0	0	3	3	0	7	9	0	0
1	2	14	1	2	0	0	3	3	0	0	1	0	0
1	2	14	1	2	0	0	3	3	0	7	2	0	0
1	2	14	1	2	0	0	2	2	0	6	4	0	0
1	2	14	2	2	0	0	3	3	0	3	1	0	0
1	2	14	1	2	0	0	3	3	0	0	0	0	0
1	2	14	1	2	0	0	3	3	0	0	0	0	0
1	2	14	1	2	0	0	2	2	0	0	0	0	0
1	1	14	1	2	0	0	3	3	0	0	0	0	0
1	1	14	1	2	0	0	3	3	0	2	4	0	0
1	1	14	1	2	0	0	2	3	0	0	0	0	0
1	1	14	1	2	0	0	3	3	0	0	0	0	0
1	1	14	1	2	0	0	3	3	0	1	1	0	0
1	1	14	1	2	0	0	3	2	1	0	0	0	0
1	1	14	1	2	0	0	3	3	0	0	0	0	0
1	1	14	1	2	0	0	3	3	0	0	0	0	0
1	1	14	2	2	0	0	3	3	0	0	0	0	0
1	1	14	1	2	0	0	3	3	0	6	2	0	0
1	1	14	1	2	0	0	3	3	0	0	0	0	0
1	1	14	1	2	0	0	3	3	0	0	0	0	0
1	1	14	1	2	0	0	3	3	0	0	0	0	0
1	1	13	1	2	0	0	3	3	0	0	3	0	0
1	3	13	1	2	0	0	3	3	1	0	3	0	0
1	3	13	1	2	0	0	2	2	1	1	3	0	0
1	3	13	1	2	0	0	3	3	0	0	0	0	0
1	3	13	1	2	0	0	3	3	0	0	0	0	0
1	3	13	2	2	0	0	2	2	0	1	0	0	0
1	3	13	1	2	0	0	3	3	0	1	0	0	0
1	3	13	1	2	0	0	3	3	0	2	4	0	0
1	3	13	1	2	0	0	2	1	0	8	13	0	0
1	3	13	1	2	0	0	3	2	0	0	0	0	0
1	3	13	1	2	0	0	2	1	0	3	5	0	0
1	3	13	1	2	0	0	3	3	0	0	0	0	0
1	3	13	1	2	0	0	3	2	0	2	3	0	0
1	2	13	1	2	0	0	3	3	0	0	0	0	0
1	2	13	1	2	0	0	3	3	0	0	0	0	0
1	2	13	1	2	0	0	3	3	0	0	1	0	0
1	2	13	2	2	0	0	3	3	0	4	2	0	0
1	2	13	2	2	0	0	3	3	0	2	2	0	0
1	2	13	1	2	0	0	3	2	0	3	8	0	0
1	2	13	1	2	0	0	3	3	0	0	0	0	0
1	2	13	1	2	0	0	2	3	0	0	0	0	0
1	2	13	1	2	0	0	3	3	1	0	0	0	0
1	2	13	1	2	0	0	3	3	0	0	0	0	0
1	2	13	1	2	0	0	3	3	0	0	0	0	0
1	2	13	2	2	0	0	2	3	0	1	0	0	0
1	2	13	1	2	0	0	3	3	0	0	0	0	0
1	2	13	1	2	0	0	3	3	0	7	8	0	0
1	2	13	1	2	0	0	3	3	0	1	0	0	0
1	2	13	1	2	0	0	3	3	0	0	0	0	0
1	2	13	1	2	0	0	3	3	0	0	0	0	0
1	2	13	1	2	0	0	3	3	0	0	0	0	0
1	2	13	1	2	0	0	3	3	0	0	5	0	0
1	2	13	1	2	0	0	3	3	0	4	3	0	0
1	2	13	1	2	0	0	2	2	0	2	2	0	0
1	2	13	1	2	0	0	3	3	0	0	0	0	0
1	2	13	2	2	0	0	3	3	0	3	2	0	0
1	2	13	1	2	0	0	3	2	1	14	10	0	0
1	2	13	1	2	0	0	3	3	0	0	0	0	0
1	2	13	1	2	0	0	3	3	0	0	0	0	0
1	2	13	1	2	0	0	3	3	0	3	3	0	0
1	2	13	1	2	0	0	3	3	0	0	0	0	0
1	2	13	1	2	0	0	3	3	0	0	0	0	0
1	2	13	1	2	0	0	3	3	0	0	0	0	1
1	2	13	1	2	0	0	3	3	0	14	16	0	0
1	2	13	2	2	0	0	3	3	0	0	0	0	0
1	2	13	1	2	0	0	3	3	0	0	0	0	0
1	2	13	1	2	0	0	3	3	0	0	1	0	0
1	2	13	1	2	0	0	3	3	0	0	0	0	0
1	2	13	1	2	0	0	2	2	0	0	0	0	0
1	2	13	1	2	0	0	2	2	0	0	0	0	0
1	2	13	1	2	0	0	3	3	0	0	2	0	0
1	2	13	1	2	0	0	2	2	0	4	5	1	0
1	2	13	1	2	0	0	3	3	0	0	0	0	0
1	2	13	1	2	1	0	3	3	0	0	1	0	0
1	2	13	1	2	0	0	3	3	0	0	0	0	0
1	2	13	1	2	0	0	3	3	0	2	1	0	0
1	2	13	1	2	0	0	3	3	0	0	0	0	0
1	2	13	1	2	0	0	2	3	1	3	7	0	0
1	2	13	1	2	0	0	3	3	0	0	0	0	0
1	2	13	1	2	0	0	3	3	0	0	0	0	0
1	2	13	1	2	0	0	3	3	1	0	0	0	0
1	2	13	1	2	0	0	3	3	0	1	0	0	0
1	2	13	1	2	0	0	3	3	0	0	0	0	0
1	2	13	1	2	0	0	2	2	0	1	5	0	0
1	2	13	1	2	0	0	3	2	0	0	0	0	0
1	2	13	1	2	0	0	2	3	0	0	0	0	0
1	2	13	1	2	0	0	2	3	0	1	0	0	0
1	2	13	1	2	0	0	2	3	1	0	1	0	0
1	2	13	1	2	0	0	2	2	0	0	0	0	0
1	2	13	1	2	0	0	3	3	0	0	0	0	0
1	2	13	1	2	0	0	2	3	0	0	0	0	0
1	2	13	1	2	0	0	2	3	1	0	0	0	0
1	2	13	1	2	0	0	3	3	1	7	9	0	0
1	2	13	1	2	0	0	3	3	0	0	0	0	0
1	2	13	1	2	0	0	3	3	1	0	0	0	0
1	2	13	1	2	0	0	3	3	0	0	0	0	0
1	2	13	1	2	0	0	3	3	0	0	0	0	0
1	2	13	1	2	0	0	3	3	0	0	0	0	0
1	2	13	1	2	1	0	3	3	0	0	0	0	0
1	2	13	1	2	0	0	2	3	1	0	0	0	0
1	2	13	1	2	0	0	3	3	0	0	0	0	0
1	2	13	1	2	0	0	3	2	0	2	1	0	0
1	2	13	1	2	0	0	3	3	0	0	0	0	0
1	2	13	2	2	0	0	3	3	0	3	4	0	0
1	2	13	1	2	0	0	3	3	0	4	3	0	0
1	2	13	1	2	0	0	3	3	0	0	0	0	0
1	2	13	2	2	0	0	3	3	0	0	0	0	0
1	2	13	1	2	0	0	3	3	1	10	12	0	0
1	2	13	1	2	0	0	2	3	1	0	0	0	0
1	2	13	1	2	0	0	2	2	0	0	0	0	0
1	2	13	1	2	0	0	3	3	0	0	0	0	0
1	2	13	1	2	0	0	3	3	0	0	1	0	0
1	2	13	2	2	0	0	3	3	0	7	6	0	0
1	2	13	1	2	0	0	3	3	0	0	2	0	0
1	2	13	1	2	0	0	3	3	0	2	5	0	0
1	2	13	1	2	0	0	3	3	0	0	0	0	0
1	2	13	1	2	0	0	3	2	0	0	0	0	0
1	2	13	1	2	0	0	2	2	0	0	0	0	0
1	1	13	1	2	0	0	3	3	0	0	0	0	0
1	1	13	1	2	0	0	3	3	0	6	4	0	0
1	1	13	1	2	0	0	3	3	0	0	0	0	0
1	1	13	1	2	0	0	3	3	0	0	0	0	0
1	1	13	1	2	1	0	3	3	1	5	4	0	0
1	1	13	1	2	0	0	3	3	0	0	0	0	0
1	1	13	1	2	0	0	3	3	1	5	1	0	0
1	1	13	1	2	0	0	3	3	0	0	0	0	0
1	1	13	1	2	0	0	3	3	0	0	0	0	0
1	1	13	1	2	0	0	3	3	0	0	0	0	0
1	1	13	1	2	0	0	3	3	0	0	3	0	0
1	1	13	1	2	0	0	3	3	1	6	4	0	0
1	1	13	1	2	0	0	3	3	0	2	3	0	0
1	1	13	1	2	0	0	3	3	0	7	2	0	0
1	1	13	1	2	1	0	3	1	0	8	12	0	0
1	1	13	1	2	0	0	3	3	0	0	0	0	0
1	1	13	1	2	0	0	3	3	0	1	3	0	0
1	1	13	1	2	0	0	3	3	0	0	0	0	0
1	1	13	1	2	0	0	3	3	1	3	0	0	0
1	1	13	1	2	0	0	3	3	0	0	0	0	0
1	1	13	1	2	0	0	3	3	0	0	0	0	0
1	1	13	1	2	0	0	3	3	0	0	0	0	0
1	1	13	1	2	0	0	3	3	0	0	0	0	0
1	1	13	1	2	0	0	3	3	1	0	0	0	0
1	1	13	1	2	0	0	2	2	0	0	1	0	0
1	1	13	1	2	0	0	3	3	0	0	0	0	0
1	1	13	2	2	0	0	3	3	0	2	0	0	0
1	1	13	1	2	0	0	3	3	0	4	1	0	0
1	1	13	1	2	0	0	3	3	0	0	0	0	0
1	1	13	1	2	0	0	3	3	0	0	0	0	0
1	1	13	1	2	0	0	2	2	0	0	0	0	0
1	1	13	1	2	0	0	3	3	0	0	3	0	0
1	1	13	2	2	1	0	3	3	0	0	0	0	0
1	1	13	2	2	0	0	3	3	0	0	0	0	0
1	1	13	2	2	0	0	2	1	1	0	0	0	0
1	1	13	1	2	0	0	3	3	0	0	0	0	0
1	1	13	1	2	0	0	3	3	0	0	0	0	0
1	1	13	1	2	0	0	3	3	0	0	0	0	0
1	1	13	1	2	0	0	3	3	0	0	0	0	0
1	1	13	1	2	0	0	3	3	0	0	0	0	0
1	1	13	1	2	0	0	3	3	0	6	6	0	0
1	1	13	1	2	0	0	3	2	0	3	1	0	0
1	1	13	1	2	0	0	3	2	0	1	0	0	0
1	1	13	1	2	0	0	3	3	0	0	0	0	0
1	1	13	1	2	0	0	3	3	0	0	0	0	0
1	1	13	1	2	0	0	3	3	1	0	0	0	0
1	1	13	1	2	0	0	3	3	0	1	0	0	0
1	1	13	1	2	0	0	3	3	0	0	0	0	0
1	1	13	1	2	0	0	3	3	0	0	3	0	0
1	1	13	1	2	0	0	2	3	0	0	0	0	0
1	1	13	1	2	0	0	3	2	0	4	2	0	0
1	1	13	1	2	0	0	1	1	1	11	16	0	0
1	1	13	1	2	0	0	3	3	0	0	0	0	0
1	1	13	1	2	0	0	3	3	0	0	0	0	0
1	1	13	1	2	0	0	2	2	0	1	1	0	0
1	1	13	2	2	0	0	3	2	1	0	1	0	0
1	1	13	1	2	0	0	3	3	0	0	0	0	0
1	1	13	1	2	0	0	3	3	0	4	4	0	0
1	1	13	2	2	0	0	3	2	0	0	0	0	0
1	1	13	1	2	0	0	3	3	0	0	0	0	0
1	1	13	1	2	0	0	3	3	0	0	0	0	0
1	1	13	1	2	0	0	3	3	0	2	1	0	0
1	1	13	1	2	0	0	3	3	0	3	4	0	0
1	1	13	1	2	0	0	3	3	0	0	0	0	0
1	1	13	1	2	0	0	3	3	0	0	0	0	0
1	1	13	1	2	0	0	3	3	0	1	1	0	0
1	1	13	1	2	0	0	1	3	0	0	0	0	0
1	1	13	2	2	0	0	2	3	1	4	9	0	0
1	1	13	1	2	0	0	2	3	0	0	0	0	0
1	1	13	1	2	0	0	3	3	0	2	2	0	0
1	1	12	1	2	0	0	3	3	0	0	0	0	0
1	1	12	1	2	0	0	3	3	0	0	0	0	0
1	1	12	2	2	0	0	3	2	0	0	0	0	0
1	1	12	1	2	0	0	3	3	0	0	0	0	0
1	1	12	1	2	0	0	2	3	0	0	1	0	0
1	1	12	1	2	0	0	3	3	0	1	1	0	0
1	1	12	1	2	0	0	3	3	0	0	0	0	0
1	1	12	1	2	0	0	3	3	0	0	0	0	0
1	1	12	1	2	0	0	3	3	0	0	0	0	0
1	1	12	1	2	0	0	3	3	0	0	0	0	0
1	1	12	2	2	0	0	2	3	0	0	0	0	0
1	1	12	1	2	0	0	3	2	0	0	0	0	0
1	1	12	1	2	0	0	3	3	0	0	0	0	0
1	1	12	1	2	0	0	3	3	0	0	0	0	0
1	1	12	2	2	0	0	2	2	0	0	1	0	0
1	1	12	1	2	0	0	3	3	1	7	10	0	1
1	1	12	1	2	0	0	2	3	0	11	16	0	0
1	1	12	1	2	0	0	3	3	0	0	0	0	0
1	1	12	1	2	0	0	2	3	0	0	0	0	0
1	1	12	1	2	0	0	2	3	0	1	0	0	0
1	1	12	1	2	0	0	3	3	0	0	1	0	0
1	1	12	1	2	0	0	3	3	0	0	0	0	0
1	1	12	1	2	0	0	3	3	1	1	0	0	0
1	1	12	1	2	0	0	3	3	1	0	0	0	0
1	1	12	1	2	0	0	3	3	1	4	5	0	0
1	1	12	1	2	0	0	2	3	0	0	0	0	0
1	1	12	1	2	0	0	3	3	0	0	0	0	0
1	1	12	1	2	0	0	3	2	0	0	0	0	0
1	1	12	1	2	0	0	3	3	0	0	0	0	0
1	1	12	1	2	0	0	3	2	1	2	3	0	0
1	1	12	2	2	0	0	2	3	1	0	2	0	0
1	1	12	1	2	0	0	2	2	0	0	1	0	0
1	1	12	1	2	0	0	3	3	1	0	2	0	0
1	1	12	1	2	0	0	3	2	0	0	0	0	0
1	1	12	1	2	0	0	3	2	0	0	2	0	0
1	1	12	1	2	0	0	3	2	0	0	0	0	0
1	1	12	1	2	0	0	3	3	0	1	0	0	0
1	1	12	1	2	0	0	2	2	1	0	0	0	0
1	1	12	2	2	0	0	3	3	0	0	0	0	0
1	1	12	2	2	0	0	3	3	0	0	2	0	0
1	1	12	1	2	0	0	3	3	0	0	0	0	0
1	1	12	1	2	0	0	3	3	0	1	0	0	0
1	1	12	1	2	0	0	3	3	1	1	0	0	0
1	1	12	1	2	0	0	3	3	0	0	0	0	0
1	1	12	1	2	0	0	3	3	0	3	2	0	0
2	3	14	1	2	0	1	2	3	0	0	0	0	0
2	3	14	1	2	0	1	3	2	0	4	6	0	0
2	3	14	1	2	0	1	2	3	0	0	5	0	0
2	3	14	2	2	0	1	3	3	0	3	5	0	0
2	2	14	1	2	0	1	2	2	0	0	0	0	0
2	2	14	1	2	0	1	2	3	0	1	2	0	0
2	2	14	1	2	0	1	3	3	0	21	6	0	0
2	2	13	1	2	0	1	2	3	0	6	10	0	0
2	2	13	1	2	0	1	3	3	0	0	0	0	0
2	1	13	1	2	1	1	2	3	0	10	5	1	0
2	1	13	1	2	0	1	3	2	0	0	3	0	0
2	3	16	1	2	0	0	2	2	0	0	0	0	0
2	3	15	1	2	0	0	2	2	0	1	1	0	0
2	3	15	1	2	0	0	2	3	0	1	2	0	0
2	3	15	1	2	0	0	3	3	0	1	1	0	0
2	2	15	1	2	0	0	3	2	0	6	6	0	0
2	1	14	1	2	0	0	2	3	0	0	2	0	0
2	1	14	1	2	0	0	3	3	0	0	1	0	0
2	3	14	1	2	0	0	3	3	0	0	0	0	0
2	3	14	1	2	0	0	3	3	0	0	1	0	0
2	3	14	1	2	0	0	3	3	0	0	0	0	0
2	3	14	1	2	0	0	3	3	0	0	0	0	0
2	3	14	1	2	0	0	3	3	0	2	0	0	0
2	3	14	1	2	0	0	3	3	0	0	0	0	0
2	3	14	1	2	0	0	3	3	0	0	0	0	0
2	3	14	1	2	0	0	3	3	0	0	0	0	0
2	3	14	1	2	0	0	3	3	0	1	2	0	0
2	3	14	1	2	0	0	3	3	0	0	0	0	0
2	3	14	1	2	0	0	3	3	0	0	0	0	0
2	3	14	1	2	0	0	3	3	0	0	0	0	0
2	3	14	1	2	0	0	3	3	0	0	0	0	0
2	3	14	1	2	0	0	3	3	0	1	9	0	0
2	3	14	1	2	0	0	3	3	0	0	0	0	0
2	3	14	1	2	0	0	2	3	0	5	5	0	0
2	3	14	1	2	0	0	3	3	0	0	0	0	0
2	3	14	1	2	0	0	3	3	0	0	0	0	0
2	3	14	1	2	0	0	3	3	0	2	3	0	0
2	3	14	1	2	0	0	3	3	0	10	11	0	0
2	3	14	1	2	0	0	2	3	0	0	0	0	0
2	3	14	1	2	0	0	3	2	0	1	0	0	0
2	3	14	1	2	0	0	2	3	0	0	0	0	0
2	3	14	1	2	0	0	3	3	0	1	0	0	0
2	3	14	1	2	0	0	3	3	0	0	3	0	0
2	3	14	1	2	0	0	3	3	0	0	0	0	0
2	3	14	1	2	0	0	3	3	0	7	7	0	0
2	3	14	1	2	0	0	3	3	1	7	4	0	0
2	3	14	1	2	0	0	3	3	0	0	0	0	0
2	3	14	1	2	0	0	3	3	0	3	1	0	0
2	3	14	1	2	0	0	3	3	0	0	0	0	0
2	3	14	1	2	0	0	3	3	0	4	6	0	1
2	3	14	1	2	0	0	3	3	0	5	8	0	1
2	3	14	1	2	0	0	2	2	1	6	6	0	0
2	3	14	2	2	0	0	3	3	0	0	0	0	0
2	3	14	1	2	0	0	2	2	1	0	1	0	0
2	3	14	2	2	0	0	3	3	0	0	0	0	0
2	3	14	2	2	0	0	3	2	0	0	0	0	0
2	3	14	1	2	0	0	3	3	0	0	0	0	0
2	3	14	1	2	0	0	3	3	0	5	6	0	0
2	3	14	1	2	0	0	3	3	1	0	0	0	0
2	3	14	1	2	0	0	3	3	0	4	6	0	0
2	3	14	1	2	0	0	3	3	0	3	3	0	0
2	3	14	2	2	0	0	3	3	0	2	3	0	1
2	3	14	1	2	0	0	2	3	1	9	5	0	0
2	3	14	1	2	0	0	2	2	0	5	3	0	0
2	3	14	1	2	0	0	2	3	0	0	0	0	0
2	3	14	2	2	0	0	3	3	0	1	0	0	0
2	3	14	1	2	0	0	3	3	0	3	0	0	0
2	3	14	1	2	0	0	2	3	0	0	0	0	0
2	3	14	1	2	0	0	3	3	0	0	0	0	0
2	3	14	1	2	0	0	3	3	0	0	1	0	0
2	3	14	1	2	0	0	2	2	1	3	5	0	0
2	3	14	1	2	0	0	3	3	0	5	4	0	0
2	3	14	1	2	0	0	3	3	0	1	0	0	0
2	3	14	1	2	0	0	3	3	0	0	0	0	0
2	3	14	1	2	0	0	3	3	0	3	4	0	0
2	3	14	1	2	0	0	3	3	0	0	0	0	0
2	3	14	1	2	0	0	2	3	0	5	3	0	0
2	3	14	2	2	0	0	3	3	0	0	1	0	0
2	3	14	1	2	0	0	3	3	0	0	4	0	0
2	3	14	1	2	0	0	3	3	0	0	0	0	0
2	3	14	1	2	0	0	3	3	1	0	0	0	0
2	3	14	1	2	0	0	3	3	0	0	3	0	0
2	3	14	1	2	0	0	3	3	0	2	2	0	0
2	3	14	1	2	0	0	3	3	0	1	0	0	0
2	3	14	1	2	0	0	2	2	1	0	3	0	0
2	3	14	1	2	0	0	3	3	0	0	4	0	0
2	3	14	1	2	0	0	2	1	0	21	27	1	1
2	3	14	1	2	0	0	3	3	0	2	1	0	0
2	3	14	1	2	0	0	3	3	0	5	1	0	0
2	3	14	1	2	0	0	3	3	0	0	1	0	0
2	3	14	1	2	0	0	3	3	0	0	0	0	0
2	3	14	1	2	0	0	3	3	0	0	0	0	0
2	3	14	1	2	0	0	3	3	0	0	0	0	0
2	3	14	1	2	0	0	3	3	0	0	0	0	0
2	3	14	1	2	0	0	3	3	0	0	0	0	0
2	3	14	1	2	0	0	2	2	0	4	9	1	0
2	3	14	1	2	0	0	2	2	0	1	2	0	0
2	3	14	1	2	0	0	3	3	0	1	2	0	0
2	3	14	1	2	0	0	3	2	0	7	8	1	0
2	3	14	1	2	0	0	2	2	0	2	2	0	0
2	3	14	1	2	0	0	3	3	0	0	2	0	0
2	2	14	1	2	0	0	3	3	0	0	0	0	0
2	2	14	1	2	0	0	3	3	0	1	1	0	0
2	2	14	1	2	0	0	3	3	0	0	0	0	0
2	2	14	1	2	0	0	3	3	0	0	0	0	0
2	2	14	1	2	0	0	3	3	0	1	0	0	0
2	2	14	1	2	0	0	3	3	0	4	2	0	0
2	2	14	1	2	0	0	2	3	0	0	1	0	0
2	2	14	1	2	0	0	3	3	0	1	2	0	0
2	2	14	1	2	0	0	3	3	0	0	0	0	0
2	2	14	1	2	0	0	3	3	0	2	0	0	0
2	2	14	1	2	0	0	3	3	0	2	3	0	0
2	2	14	1	2	0	0	2	2	1	0	2	0	0
2	2	14	2	2	0	0	3	3	0	0	0	0	0
2	2	14	1	2	0	0	3	3	0	0	1	0	0
2	2	14	1	2	0	0	2	2	0	0	0	0	0
2	2	14	1	2	0	0	3	3	0	0	2	0	0
2	2	14	1	2	0	0	2	2	0	3	3	0	0
2	2	14	1	2	0	0	3	2	0	0	2	0	0
2	2	14	1	2	0	0	3	2	0	7	7	0	0
2	2	14	1	2	0	0	3	3	0	0	0	0	0
2	2	14	1	2	0	0	3	2	0	7	9	0	0
2	2	14	1	2	0	0	2	3	0	1	3	0	0
2	2	14	1	2	0	0	3	3	0	1	0	0	0
2	2	14	1	2	0	0	3	2	0	2	4	0	0
2	2	14	1	2	0	0	3	3	0	0	0	0	0
2	2	14	1	2	0	0	3	3	0	4	0	0	0
2	2	14	1	2	1	0	2	3	0	4	9	1	0
2	2	14	1	2	0	0	3	3	0	0	1	0	0
2	2	14	1	2	0	0	3	3	0	0	0	0	0
2	2	14	1	2	0	0	3	3	0	3	4	0	0
2	2	14	1	2	0	0	2	3	0	0	0	0	0
2	2	14	1	2	0	0	3	3	1	2	5	0	0
2	2	14	1	2	0	0	3	3	0	0	0	0	0
2	2	14	1	2	0	0	3	3	0	0	3	0	0
2	2	14	2	2	0	0	3	2	0	0	0	0	0
2	2	14	1	2	0	0	3	3	0	0	0	0	0
2	2	14	1	2	0	0	3	3	1	6	0	0	0
2	2	14	2	2	0	0	3	3	0	7	8	0	0
2	2	14	2	2	0	0	3	3	0	0	0	0	0
2	2	14	1	2	0	0	3	3	0	1	1	0	0
2	2	14	1	2	0	0	3	3	0	1	1	1	0
2	2	14	1	2	0	0	1	2	0	0	0	0	0
2	2	14	1	2	0	0	3	3	0	0	1	0	0
2	2	14	1	2	0	0	3	3	0	7	9	0	0
2	2	14	1	2	0	0	2	2	0	3	2	1	0
2	2	14	1	2	0	0	3	3	0	0	0	0	0
2	2	14	1	2	0	0	3	2	0	0	0	0	0
2	2	14	2	2	0	0	3	3	0	0	0	0	0
2	2	14	1	2	0	0	2	3	1	1	0	0	0
2	2	14	1	2	0	0	2	3	0	0	4	0	0
2	2	14	1	2	0	0	2	3	0	0	0	0	0
2	2	14	1	2	0	0	2	2	0	2	11	0	0
2	2	14	1	2	0	0	3	3	0	0	1	0	0
2	2	14	1	2	0	0	2	2	0	4	6	0	0
2	2	14	1	2	0	0	3	3	0	3	6	0	0
2	2	14	1	2	0	0	3	3	0	3	2	0	0
2	2	14	1	2	0	0	3	3	0	0	0	0	0
2	2	14	1	2	0	0	3	3	0	0	0	0	0
2	2	14	1	2	0	0	3	3	0	0	0	0	0
2	2	14	1	2	0	0	3	3	0	0	0	0	0
2	2	14	1	2	0	0	2	2	1	6	7	0	0
2	2	14	1	2	0	0	3	3	0	13	13	1	0
2	2	14	1	2	0	0	3	3	0	0	0	0	0
2	2	14	1	2	0	0	3	1	0	10	14	0	1
2	2	14	1	2	0	0	2	2	0	5	15	0	1
2	2	14	1	2	0	0	3	2	0	1	3	0	0
2	2	14	1	2	0	0	2	2	0	9	8	0	0
2	2	14	1	2	0	0	3	3	0	7	2	0	0
2	2	14	1	2	0	0	3	3	0	5	4	0	0
2	2	14	1	2	0	0	3	3	0	0	0	0	0
2	2	14	1	2	0	0	2	3	1	7	9	0	0
2	2	14	1	2	0	0	3	3	1	4	6	0	0
2	2	14	1	2	0	0	2	2	0	5	8	0	0
2	1	14	1	2	0	0	3	3	0	0	0	0	0
2	1	14	1	2	0	0	3	3	0	0	1	0	0
2	1	14	1	2	0	0	2	3	0	0	4	0	0
2	1	14	1	2	0	0	3	3	0	0	3	0	0
2	1	14	1	2	0	0	3	3	0	0	0	0	0
2	1	14	1	2	0	0	2	2	0	0	3	0	0
2	1	13	1	2	0	0	3	3	0	0	2	0	0
2	1	13	1	2	0	0	2	3	1	3	5	0	0
2	3	13	1	2	0	0	3	3	1	0	0	0	0
2	3	13	1	2	0	0	3	3	0	0	0	0	0
2	3	13	1	2	0	0	3	3	0	0	0	0	0
2	3	13	1	2	0	0	3	3	0	2	7	0	0
2	3	13	1	2	0	0	3	3	1	0	0	0	0
2	3	13	1	2	0	0	3	3	0	0	0	0	0
2	3	13	1	2	0	0	3	3	1	6	8	0	0
2	3	13	1	2	0	0	2	2	0	8	11	0	0
2	3	13	1	2	0	0	3	3	0	0	0	0	0
2	3	13	1	2	0	0	3	3	0	0	5	0	0
2	3	13	1	2	0	0	3	3	0	0	1	0	0
2	3	13	1	2	0	0	2	3	1	2	2	0	0
2	3	13	1	2	0	0	3	3	0	0	3	0	0
2	3	13	1	2	0	0	2	2	0	0	0	0	0
2	3	13	1	2	0	0	3	3	0	1	1	0	0
2	3	13	2	2	0	0	2	2	0	0	0	0	0
2	2	13	1	2	0	0	3	3	0	0	1	0	0
2	2	13	1	2	0	0	3	3	0	0	0	0	0
2	2	13	1	2	0	0	3	2	0	0	0	0	0
2	2	13	1	2	0	0	3	3	0	1	0	0	0
2	2	13	1	2	0	0	3	2	0	9	13	0	0
2	2	13	1	2	0	0	2	3	0	0	4	0	0
2	2	13	1	2	0	0	3	3	0	2	0	0	0
2	2	13	1	2	0	0	2	2	1	11	13	0	0
2	2	13	1	2	0	0	2	3	0	1	0	0	0
2	2	13	1	2	0	0	3	3	0	0	0	0	0
2	2	13	1	2	0	0	2	2	1	15	21	1	0
2	2	13	1	2	0	0	3	3	0	0	0	0	0
2	2	13	1	2	0	0	3	3	1	5	14	0	0
2	2	13	1	2	0	0	3	3	0	7	4	0	0
2	2	13	1	2	0	0	3	3	0	1	2	0	0
2	2	13	2	2	0	0	2	2	0	7	14	1	1
2	2	13	1	2	0	0	3	3	0	0	0	0	0
2	2	13	1	2	0	0	3	3	0	2	6	0	0
2	2	13	1	2	0	0	3	3	0	0	0	0	0
2	2	13	1	2	0	0	3	3	0	0	0	0	0
2	2	13	1	2	0	0	3	3	0	4	2	1	0
2	2	13	1	2	0	0	3	3	0	2	0	0	0
2	2	13	1	2	0	0	2	3	0	5	5	0	0
2	2	13	1	2	0	0	3	3	0	11	8	0	0
2	2	13	1	2	0	0	3	3	0	1	1	0	0
2	2	13	1	2	0	0	2	2	0	6	3	0	0
2	2	13	1	2	0	0	2	2	0	14	17	0	0
2	2	13	1	2	0	0	3	3	0	0	0	0	0
2	2	13	1	2	0	0	2	3	0	0	0	0	0
2	2	13	1	2	0	0	3	3	0	12	11	0	0
2	2	13	1	2	0	0	3	3	0	0	0	0	0
2	2	13	1	2	0	0	3	3	0	0	0	0	0
2	2	13	1	2	0	0	3	3	1	0	0	0	0
2	2	13	1	2	0	0	3	3	0	0	0	0	0
2	2	13	1	2	0	0	3	3	0	0	0	0	0
2	2	13	1	2	0	0	3	3	0	1	0	0	0
2	2	13	1	2	0	0	3	3	0	0	0	0	0
2	2	13	2	2	0	0	3	3	0	0	0	0	0
2	2	13	1	2	0	0	3	3	0	0	0	0	0
2	2	13	1	2	0	0	3	3	0	2	5	0	0
2	2	13	2	2	0	0	2	3	0	0	0	0	0
2	2	13	1	2	0	0	3	3	0	2	2	0	0
2	2	13	1	2	0	0	3	3	0	7	8	0	0
2	2	13	1	2	0	0	2	2	0	7	9	1	1
2	2	13	1	2	0	0	3	3	0	1	0	0	0
2	2	13	1	2	0	0	3	3	0	3	7	0	0
2	2	13	1	2	0	0	3	3	0	1	0	0	0
2	2	13	1	2	0	0	2	3	0	2	7	0	0
2	2	13	1	2	0	0	2	2	0	2	2	0	0
2	2	13	1	2	0	0	2	2	0	2	2	0	0
2	2	13	1	2	0	0	3	2	0	2	2	0	0
2	2	13	1	2	0	0	3	2	0	0	0	0	0
2	2	13	1	2	0	0	3	2	0	0	0	0	0
2	2	13	1	2	0	0	2	3	0	0	0	0	0
2	2	13	1	2	0	0	3	3	0	4	7	0	0
2	2	13	1	2	0	0	3	3	0	2	4	0	0
2	2	13	1	2	0	0	3	3	0	1	3	0	0
2	2	13	1	2	0	0	3	1	1	1	4	0	0
2	2	13	1	2	0	0	3	3	0	0	0	0	0
2	2	13	1	2	0	0	3	3	0	0	0	0	0
2	2	13	1	2	0	0	2	3	0	2	6	0	0
2	2	13	1	2	0	0	3	3	0	0	0	0	0
2	2	13	1	2	0	0	3	3	0	0	0	0	0
2	2	13	1	2	0	0	3	3	0	0	1	0	0
2	2	13	1	2	0	0	3	3	0	1	2	0	0
2	2	13	1	2	0	0	3	3	0	0	0	0	0
2	2	13	1	2	0	0	3	3	0	0	0	0	0
2	2	13	1	2	0	0	3	3	0	2	2	0	0
2	2	13	2	2	0	0	2	3	0	2	2	0	0
2	2	13	2	2	0	0	3	3	1	7	8	0	0
2	2	13	1	2	0	0	3	3	0	0	0	0	0
2	2	13	1	2	0	0	2	3	0	0	0	0	0
2	2	13	1	2	0	0	3	3	0	0	2	0	0
2	2	13	1	2	0	0	3	3	0	5	5	0	0
2	2	13	1	2	0	0	3	3	0	0	0	0	0
2	2	13	2	2	0	0	3	2	0	5	8	0	0
2	2	13	1	2	0	0	1	3	1	9	15	0	1
2	2	13	1	2	0	0	3	3	1	1	13	1	1
2	2	13	1	2	0	0	3	3	0	0	0	0	0
2	2	13	1	2	0	0	3	3	0	13	19	0	0
2	2	13	1	2	0	0	3	3	0	14	18	0	0
2	2	13	1	2	0	0	3	3	0	1	0	0	0
2	2	13	1	2	0	0	3	3	0	10	11	0	0
2	2	13	1	2	0	0	3	2	0	0	1	0	0
2	2	13	1	2	0	0	1	3	0	0	0	0	0
2	2	13	2	2	0	0	3	3	0	0	0	0	0
2	2	13	1	2	0	0	2	3	0	0	5	0	0
2	2	13	1	2	0	0	3	3	0	0	0	0	0
2	2	13	2	2	0	0	3	3	0	0	0	0	0
2	2	13	2	2	0	0	2	2	0	6	12	0	0
2	2	13	1	2	0	0	3	3	0	0	1	0	0
2	2	13	1	2	0	0	1	2	1	11	13	0	0
2	2	13	1	2	0	0	3	2	0	1	4	0	0
2	2	13	1	2	0	0	3	3	0	0	0	0	0
2	2	13	1	2	0	0	2	3	0	4	4	0	0
2	2	13	2	2	0	0	3	3	0	0	0	0	0
2	2	13	1	2	0	0	3	3	0	0	0	0	0
2	2	13	1	2	0	0	3	3	0	0	0	0	0
2	2	13	1	2	0	0	2	3	0	0	0	0	0
2	1	13	1	2	0	0	3	3	0	2	4	0	0
2	1	13	1	2	0	0	3	3	0	0	1	0	0
2	1	13	1	2	0	0	3	3	1	0	4	0	0
2	1	13	1	2	0	0	3	2	0	5	11	0	0
2	1	13	1	2	0	0	2	3	0	0	3	0	0
2	1	13	1	2	0	0	3	3	0	0	1	0	0
2	1	13	1	2	0	0	3	2	0	2	3	0	0
2	1	13	1	2	0	0	3	3	0	1	0	0	0
2	1	13	1	2	0	0	3	3	0	0	0	0	0
2	1	13	1	2	0	0	3	3	0	0	0	0	0
2	1	13	1	2	0	0	3	3	0	0	1	0	0
2	1	13	1	2	0	0	3	3	0	5	1	0	0
2	1	13	1	2	0	0	3	3	0	0	0	0	0
2	1	13	1	2	0	0	3	3	0	0	0	0	0
2	1	13	1	2	0	0	3	3	0	0	1	0	0
2	1	13	1	2	0	0	3	3	0	0	0	0	0
2	1	13	1	2	0	0	3	2	0	0	0	0	0
2	1	13	1	2	0	0	3	3	0	2	2	0	0
2	1	13	1	2	0	0	2	3	1	5	11	1	0
2	1	13	1	2	0	0	3	2	0	8	7	1	0
2	1	13	1	2	0	0	2	3	0	1	4	0	0
2	1	13	1	2	0	0	3	3	0	0	1	0	0
2	1	13	1	2	0	0	2	2	1	7	10	0	0
2	1	13	1	2	0	0	3	3	0	0	0	0	0
2	1	13	1	2	0	0	3	3	0	0	0	0	0
2	1	13	1	2	0	0	3	2	0	0	2	0	0
2	1	13	1	2	0	0	3	3	0	0	0	0	0
2	1	13	1	2	0	0	3	3	0	0	6	0	0
2	1	13	1	2	0	0	3	3	0	6	8	0	0
2	1	13	1	2	0	0	2	2	0	0	0	0	0
2	1	13	2	2	0	0	2	3	0	2	0	0	0
2	1	13	1	2	0	0	3	3	0	1	1	0	0
2	1	13	1	2	0	0	3	3	0	0	0	0	0
2	1	13	1	2	0	0	3	3	0	1	2	0	0
2	1	13	1	2	0	0	3	3	0	0	0	0	0
2	1	13	1	2	0	0	2	2	0	2	4	0	0
2	1	13	1	2	0	0	3	3	0	0	0	0	0
2	1	13	1	2	0	0	3	3	0	0	0	0	0
2	1	13	1	2	0	0	3	3	0	0	2	0	0
2	1	13	1	2	0	0	3	3	0	0	0	0	0
2	1	13	1	2	0	0	3	3	0	0	0	0	0
2	1	13	1	2	0	0	3	3	0	1	5	0	0
2	1	13	1	2	0	0	2	3	0	0	0	0	0
2	1	13	1	2	0	0	3	3	0	0	0	0	0
2	1	13	1	2	0	0	3	2	0	2	6	0	0
2	1	13	1	2	0	0	2	2	0	0	0	0	0
2	1	13	1	2	0	0	2	1	0	11	10	0	0
2	1	13	1	2	0	0	3	3	0	1	2	0	0
2	1	13	1	2	0	0	3	3	0	2	8	0	0
2	1	13	1	2	0	0	3	3	1	0	1	0	0
2	1	13	1	2	0	0	3	3	0	0	0	0	0
2	1	13	1	2	0	0	3	3	0	1	4	0	0
2	1	13	1	2	0	0	2	2	0	2	4	0	0
2	1	13	1	2	0	0	2	2	0	14	13	0	0
2	1	13	1	2	0	0	2	3	1	0	0	0	0
2	1	13	2	2	0	0	3	3	0	0	0	0	0
2	1	13	1	2	0	0	3	2	0	1	0	0	0
2	1	13	1	2	0	0	3	3	0	0	1	0	0
2	1	13	1	2	0	0	2	2	0	0	0	0	0
2	1	13	1	2	0	0	3	3	0	0	0	0	0
2	1	13	1	2	0	0	3	3	0	7	2	0	0
2	1	13	1	2	0	0	3	2	1	0	1	0	0
2	1	13	1	2	0	0	3	3	0	7	3	0	0
2	1	13	1	2	0	0	2	3	0	0	1	0	0
2	1	13	1	2	0	0	3	3	0	0	0	0	0
2	1	13	1	2	0	0	3	3	0	0	0	0	0
2	1	13	1	2	0	0	3	3	0	0	1	0	0
2	1	13	1	2	0	0	3	3	0	1	0	0	0
2	1	13	2	2	0	0	2	3	0	2	5	0	0
2	1	13	1	2	0	0	3	3	0	0	0	0	0
2	1	13	1	2	0	0	3	3	0	0	0	0	0
2	1	13	1	2	0	0	3	3	0	0	0	0	0
2	1	13	1	2	0	0	3	3	0	0	0	0	0
2	1	13	1	2	0	0	3	3	0	0	2	0	0
2	1	13	1	2	0	0	2	3	0	6	2	0	0
2	1	13	1	2	0	0	3	3	0	7	8	0	0
2	1	13	1	2	0	0	3	3	0	0	0	0	0
2	1	13	2	2	0	0	3	3	0	0	0	0	0
2	1	13	1	2	0	0	3	3	0	1	2	0	0
2	1	13	1	2	0	0	3	3	0	0	3	0	0
2	1	13	1	2	0	0	3	3	1	0	1	0	0
2	1	13	1	2	0	0	2	3	0	0	0	0	0
2	1	13	1	2	0	0	2	2	1	1	7	0	0
2	1	13	1	2	0	0	2	2	1	4	8	0	0
2	1	13	1	2	0	0	3	3	0	1	0	0	0
2	1	13	1	2	0	0	3	3	0	0	0	0	0
2	1	13	2	2	0	0	2	3	1	2	10	0	0
2	1	13	1	2	0	0	3	3	0	1	0	0	0
2	1	13	2	2	0	0	3	3	0	0	0	0	0
2	1	13	2	2	0	0	3	2	0	0	0	0	0
2	1	13	1	2	0	0	3	3	0	0	0	0	0
2	1	13	1	2	0	0	2	3	1	1	2	0	0
2	1	13	1	2	0	0	3	3	0	0	0	0	0
2	1	12	1	2	0	0	2	3	1	13	12	0	0
2	1	12	1	2	0	0	2	3	0	10	3	0	0
2	1	12	1	2	0	0	3	1	1	8	6	0	0
2	1	12	1	2	0	0	2	2	1	7	6	0	0
2	1	12	1	2	0	0	3	3	0	4	1	0	0
2	1	12	1	2	0	0	3	3	0	0	0	0	0
2	1	12	1	2	0	0	3	3	0	2	0	0	0
2	1	12	1	2	0	0	3	3	0	2	2	0	0
2	1	12	2	2	0	0	3	3	0	0	0	0	0
2	1	12	1	2	0	0	3	3	0	0	7	0	0
2	1	12	1	2	0	0	3	3	1	2	3	0	0
2	1	12	1	2	0	0	3	2	0	5	5	0	0
2	1	12	1	2	0	0	3	2	0	0	0	0	0
2	1	12	1	2	0	0	3	3	0	9	4	0	0
2	1	12	1	2	0	0	3	3	0	0	1	0	0
2	1	12	1	2	0	0	3	3	0	0	1	0	0
2	1	12	1	2	0	0	3	3	0	0	0	0	0
2	1	12	1	2	0	0	3	3	0	2	1	0	0
2	1	12	1	2	0	0	3	3	0	7	3	0	0
2	1	12	1	2	0	0	2	3	0	0	0	0	0
2	1	12	1	2	0	0	2	3	0	0	1	0	0
2	1	12	1	2	0	0	3	3	1	0	0	0	0
2	1	12	1	2	0	0	3	3	0	0	0	0	0
2	1	12	1	2	0	0	2	3	0	4	4	0	0
2	1	12	1	2	0	0	3	3	0	1	1	0	0
2	1	12	1	2	0	0	3	3	0	0	1	0	0
2	1	12	1	2	0	0	3	3	0	2	2	0	0
2	1	12	1	2	0	0	3	3	0	0	0	0	0
2	1	12	1	2	0	0	3	3	0	0	0	0	0
2	1	12	1	2	0	0	3	2	0	6	7	0	0
2	1	12	1	2	1	0	2	2	0	1	8	0	0
2	1	12	1	2	0	0	3	3	1	1	2	0	0
2	1	12	1	2	0	0	3	3	0	0	0	0	0
2	1	12	1	2	0	0	2	2	0	21	17	1	0
2	1	12	1	2	0	0	3	3	1	2	3	0	0
2	1	12	1	2	0	0	2	2	1	0	0	0	0
2	1	12	1	2	0	0	3	3	0	0	1	0	0
2	1	12	1	2	0	0	3	3	0	0	0	0	0
2	1	12	1	2	0	0	3	3	0	3	0	0	0
2	1	12	1	2	0	0	3	3	0	0	2	0	0
2	1	12	1	2	0	0	3	3	0	0	0	0	0
2	1	12	2	2	0	0	3	3	0	0	0	0	0
2	1	12	1	2	0	0	2	3	0	0	0	0	0
2	1	12	1	2	0	0	3	3	0	6	0	0	0
2	1	12	1	2	0	0	3	3	0	0	1	0	0
2	1	12	1	2	0	0	3	3	0	2	0	0	0
2	1	12	1	2	0	0	3	3	0	7	3	0	0
